# Supplementary material for: Helicobacterpylori Infection—A Risk Factor for Irritable Bowel Syndrome? An Updated Systematic Review and Meta-Analysis
Source: Medicina (Kaunas). 2022 Aug 2;58(8):1035. doi: 10.3390/medicina58081035 (PMC9413972; doi:10.3390/medicina58081035)
Supplement: Supplementary file 1 [file medicina-58-01035-s001.zip]

Archive with 5 entries (5 files):
- Supplementary Material S1.pdf
- Supplementary Material S2.pdf
- Supplementary Material S3.pdf
- Supplementary Material S4.pdf
- Supplementary Material S5.pdf
